# Supplementary material for: Triboelectric Nanogenerator for Droplet Energy Harvesting Based on Hydrophobic Composites
Source: Materials (Basel). 2023 Aug 3;16(15):5439. doi: 10.3390/ma16155439 (PMC10419362; doi:10.3390/ma16155439)
Supplement: Supplementary file 1 [file materials-16-05439-s001.zip]

Archive with 1 entries (1 files):
- materials-2531728-supplementary.mp4
